# Supplementary material for: Anti-Symmetric Electromagnetic Interactions’ Response in Electron Circular Dichroism and Chiral Origin of Periodic, Complementary Twisted Angle in Twisted Bilayer Graphene
Source: Molecules. 2022 Oct 2;27(19):6525. doi: 10.3390/molecules27196525 (PMC9572769; doi:10.3390/molecules27196525)
Supplement: Supplementary file 1 [file molecules-27-06525-s001.zip]

Archive with 1 entries (1 files):
- molecules-1941149-supplementary.pdf
